# Supplementary material for: Mechanical, Structural and Electronic Properties of CO2 Adsorbed Graphitic Carbon Nitride (g-C3N4) under Biaxial Tensile Strain
Source: Materials (Basel). 2021 Jul 23;14(15):4110. doi: 10.3390/ma14154110 (PMC8347895; doi:10.3390/ma14154110)
Supplement: Supplementary file 1 [file materials-14-04110-s001.zip]

Archive with 1 entries (1 files):
- materials-1234057-supplementary.pdf
